# Supplementary material for: Sniffing out Stingray Noses: The Functional Morphology of Batoid Olfaction
Source: Integr Org Biol. 2022 Oct 10;4(1):obac043. doi: 10.1093/iob/obac043 (PMC9633280; doi:10.1093/iob/obac043)
Supplement: obac043_Supplemental_File [file obac043_supplemental_file.zip › Supplementary Material.xlsx]

## Sheet: Table 1 Mueseum Numbers
Supplementary Table 1. Mueseum accession numbers.
Mueseum #	Family	Species
MCZ_coffin_M15_117	Myliobatidae	Aetobatus_narinari
MCZ_coffin_M15_397	Myliobatidae
MCZ_36327	Myliobatidae
MCZ_37003	Myliobatidae
LACM_948	Myliobatidae
FFNU_P_2001	Myliobatidae
LACM_38317_8	Myliobatidae	Aetomylaeus_nichofii
LACM_38117_32	Myliobatidae
LACM_38117_32	Myliobatidae
MCZ_S_1393	Myliobatidae
LACM_10438_5	Arhynchobatidae	Bathyraja_kincaidii
LACM_44364_7	Arhynchobatidae
LACM_37056_2	Arhynchobatidae
LACM_11757_4	Arhynchobatidae
LACM_11757_4	Arhynchobatidae
LACM_38368_1	Arhynchobatidae
JFBN_49336	Narcinidae	Benthobatis_yangi
JFBN_49337	Narcinidae
JFBN_49338	Narcinidae
JFBN_49339	Narcinidae
JFBN_49340	Narcinidae
LACM_31982_11	Rajidae	Beringraja_binoculata
LACM_30633_3	Rajidae
LACM_W59_116	Rajidae
LACM_44347_3	Rajidae	Beringraja_rhina
LACM_36256_2	Rajidae
LACM_38132_46	Glaucostegidae	Glaucostegus_granulatus
LACM_38132_46	Glaucostegidae
MCZ_59272	Glaucostegidae
MCZ_S_981	Glaucostegidae
LACM_W49_126	Gymnuridae	Gymnura_crebripunctata
LACM_W49_126	Gymnuridae
LACM_W49_126	Gymnuridae
LACM_W49_126	Gymnuridae
LACM_W49_126	Gymnuridae
LACM_W49_126	Gymnuridae
LACM_J540	Gymnuridae
LACM_J540	Gymnuridae
LACM_J540	Gymnuridae
LACM_J540	Gymnuridae
MCZ_S_675	Dasyatidae	Himantura_uarnak
MCZ_S_809	Dasyatidae
LACM_38306_22	Dasyatidae
LACM_38136_48	Dasyatidae
LACM_1_108	Dasyatidae	Hypanus_longus
MCZ_40415	Dasyatidae
MCZ_40416	Dasyatidae
MCZ_40417	Dasyatidae
LACM_38106_1	Dasyatidae
LACM_31780_38	Dasyatidae
LACM_31778_45	Dasyatidae
MCZ_985	Dasyatidae	Hypnos_subnigrum
MCZ_984	Dasyatidae
MCZ_38602	Dasyatidae
MCZ_S_683	Mobulidae	Mobula_hypostoma
MCZ_S_1378	Mobulidae
LACM_30206_1	Mobulidae	Mobula_japanica
LACM_W62_90	Myliobatidae	Myliobatis_californica
LACM_W62_90	Myliobatidae
LACM_W62_90	Myliobatidae
LACM_W62_90	Myliobatidae
LACM_W62_90	Myliobatidae
LACM_3_104	Myliobatidae
MCZ_348	Myliobatidae
MCZ_348	Myliobatidae
MCZ_348	Myliobatidae
MCZ_36559	Myliobatidae
LACM_1_187	Myliobatidae
LACM_32099_1	Narcinidae	Narcine_entemedor
LACM_W52_31	Narcinidae
LACM_9444_6	Narcinidae
LACM_4996	Nacrinidae
LACM_4997	Narcinidae
MCZ_S_1340	Narkidae	Narke_japonica
MCZ_S_1340	Narkidae
MCZ_S_1340	Narkidae
LACM_42482_1	Dasyatidae	Neotrygon_kuhlii
MCZ_S_810	Dasyatidae
MCZ_S_227	Dasyatidae
MCZ_50651	Dasyatidae
LACM_6669_6	Trygonorrhinidae	Platyrhinoidis_triseriata
LACM_6669_6	Trygonorrhinidae
LACM_6669_6	Trygonorrhinidae
LACM_W70_7	Trygonorrhinidae
LACM_2031	Trygonorrhinidae
LACM_30370_1	Potamotrygonidae	Potamotrygon_humboldtii
LACM_30370_1	Potamotrygonidae
MCZ_79174	Potamotrygonidae
LACM_57139_1	Potamotrygonidae
LACM_43187_1	Potamotrygonidae
LACM_43187_1	Potamotrygonidae
LACM_10455_1	Arhynchobatidae	Psammobatis_scobina
LACM_10455_2	Arhynchobatidae
LACM_10455_3	Arhynchobatidae
LACM_10455_4	Arhynchobatidae
LACM_33805_73	Rhinobatidae	Pseudobatos_leucorhynchus
LACM_48221_10	Rhinobatidae
LACM_48225_6	Rhinobatidae
LACM_48242_2	Rhinobatidae
LACM_48242_2	Rhinobatidae
SIO_79_221	Dasyatidae	Pteroplatytrygon_violacea
LACM_39578_1	Dasyatidae
LACM_CCS79_3_6	Rhinidae	Rhina_ancylostoma
LACM_38117_38	Rhinidae
MCZ_S_374	Rhinopteridae	Rhinoptera_bonasus
MCZ_S_374	Rhinopteridae
MCZ_coffin_24_2_37981	Rhinopteridae
MCZ_coffin_24_2_37982	Rhinopteridae
LACM_38129_82	Rhinopteridae
MCZ_1251	Dasyatidae	Taeniura_lymma
MCZ_40480	Dasyatidae
MCZ_40480	Dasyatidae
LACM_37430_7	Dasyatidae
LACM_57727_1	Torpedinidae	Tetronarce_californica
LACM_44846	Torpedinidae
LACM_57727_1	Torpedinidae
LACM_318914	Torpedinidae
LACM_26485	Torpedinidae
LACM_42623_3	Rhinobatidae	Trygonorrhina_fasciata
LACM_42623_8	Rhinobatidae
MCZ_ S_982	Rhinobatidae
LACM_31771_11	Urotrygonidae	Urobatis_maculatus
LACM_31771_11	Urotrygonidae
LACM_31771_11	Urotrygonidae
LACM_31771_11	Urotrygonidae
LACM_31771_11	Urotrygonidae
LACM_31759_32	Urotrygonidae
LACM_31771_11	Urotrygonidae
LACM_33805_90	Urotrygonidae	Urotrygon_aspidura
LACM_33805_91	Urotrygonidae
LACM_33805_92	Urotrygonidae
LACM_33805_93	Urotrygonidae
LACM_8844_3	Rhinobatidae	Zapteryx_exasperata
LACM_38094_2	Rhinobatidae
LACM_8824_21	Rhinobatidae
LACM_8824_22	Rhinobatidae
LACM_coffin	Rhinobatidae
LACM_32086_23	Rhinobatidae

## Sheet: Table 2 Size Corrected Data
Supplementary Table 2. Size corrected morphological data matrix for all species with ecological data. The last variables PAN and HNA are not size corrected since they are angle data.
lifestyle	swimming	habitat	diet	nasal_curtain	nare_type	family	species	PDM	PDX	TDW	HWN	NOM	NOX	NDMM	NDMX	ANFM	AAW	NSTRL	INM	INW	ANF	ANL	ANW	PAN	HNA
bathydemersal	punt	deep	soft_prey	incomplete	conical	Arhynchobatidae	Bathyraja_kincaidii	0.329437	0.250022	-0.931169	0.19542	0.618063	0.338615	0.258216	0.214	0.81608	0.0690564	-0.728594	0.268554	0.408723	0.546591	0.617358	-0.0881315	136	120
demersal	undulatory	soft_sand	crustacivory	incomplete	conical	Arhynchobatidae	Psammobatis_scobina	-0.340133	-0.274939	-1.04114	-0.242287	0.108535	-0.0202465	0.137113	-3.67e-05	0.663523	-0.925787	-0.000543132	-0.30812	-0.124972	-0.0685272	0.446764	0.552507	115	114
bathydemersal	punt	deep	soft_prey	incomplete	conical	Rajidae	Raja_rhina	0.814597	0.702212	-0.739967	0.21929	0.488272	0.338788	0.4499	0.272	1.19382	0.0277532	-0.18998	0.28155	0.489912	0.64641	0.636801	0.0739314	90	123
benthic	undulatory	soft_sand	soft_prey	incomplete	circle	Hypnidae	Hypnos_monopterygius	-0.894828	-1.05013	0.684831	-0.240856	-1.10706	-1.06993	-0.0350918	-0.219	-1.41335	-0.258719	-1.40816	-0.768311	-0.858946	-0.725127	-1.33112	-0.567048	90	106
benthic	punt	rocky_coral	soft_prey	square	conical	Narkidae	Narke_japonica	-0.817769	-0.575842	0.719224	-0.152854	-0.357789	-0.401074	0.233826	0.134	-0.549949	-0.357931	-0.0511879	-0.737127	-0.598404	-0.478314	-0.250783	-0.123147	112	115
bathydemersal	punt	deep	soft_prey	incomplete	circle	Narcinidae	Benthobatis_yangi	-0.206315	-0.316706	0.377875	-0.408129	-0.258944	-0.461512	-0.727722	-0.866	0.946922	-0.535921	-1.77555	-0.361499	-0.0773133	-0.0134439	-0.770733	0.191626	90	111
demersal	BCF	rocky_coral	soft_prey	square	conical	Torpedinidae	Torpedo_californica	-0.260668	-0.269926	0.465628	0.274163	-0.225551	-0.71948	1.23132	0.837	-0.126555	0.197403	-1.02156	-0.560438	-0.592075	-0.372963	-1.09339	-0.14858	30	126
benthic	punt	soft_sand	soft_prey	square	circle	Narcinidae	Narcine_entemedor	0.115059	0.0244325	0.601521	0.0427524	-0.262715	-0.312043	0.436149	0.279	0.271722	-0.0455763	-0.780278	-0.158994	-0.040507	0.104514	-0.59359	0.255656	90	104
benthic	BCF	soft_sand	crustacivory	reduced	open	Trygonorrhinidae	Platyrhinoidis_triseriata	-0.174364	-0.220283	0.540071	0.017818	-0.214261	0.141852	-0.164688	0.0524	1.46615	0.286585	0.720711	0.484492	-0.109231	-0.576245	-0.377982	-1.57656	30	128
benthic	BCF	rocky_coral	crustacivory	reduced	intermediate	Rhinobatidae	Trygonorrhina_fasciata	0.298964	0.187693	0.610334	0.185882	0.529441	0.469022	0.066385	0.087	-0.0881075	0.604824	0.121968	0.480405	0.607058	0.74624	0.576338	0.994541	90	129
benthic	BCF	rocky_coral	crustacivory	reduced	open	Rhinobatidae	Zapteryx_exasperata	0.172427	-0.048192	-0.0112983	-0.0398802	0.00231793	0.365981	-0.513126	-0.158	1.79217	0.752339	0.788168	0.538623	-0.045008	-0.79449	-0.36039	-1.23056	15	128
demersal	BCF	rocky_coral	molluscivory	reduced	open	Rhinidae	Rhina_ancylostoma	0.586687	0.328192	0.0163407	0.27584	0.163818	0.783886	-0.334956	0.801	2.88062	0.99068	1.56502	0.593523	-0.0601211	-0.687371	-0.742624	-1.80513	30	135
benthic	BCF	soft_sand	soft_prey	reduced	open	Rhinobatidae	Glaucostegus_granulatus	0.898477	0.849984	-0.749274	-0.170597	-0.132013	0.579124	-0.54498	0.0447	2.20926	0.700152	1.0957	0.429642	-0.335206	-1.0959	-0.631371	-2.4196	31	115
benthic	BCF	soft_sand	soft_prey	reduced	open	Rhinobatidae	Rhinobatos_leucorhynchus	0.733667	0.681462	-0.812859	-0.12399	-0.197481	0.625854	-0.686611	0.00936	2.09084	0.84263	1.35381	0.617917	-0.35729	-0.57818	-0.301424	-2.04656	35	125
benthic	undulatory	soft_sand	crustacivory	skirt_shaped	comma	Urotrygonidae	Urotrygon_aspidura	0.304805	0.299208	-1.12372	0.425366	0.017797	-0.18903	0.469099	0.349	-0.215633	0.0191148	-0.0694302	-0.0708953	0.00038754	0.253985	0.14802	0.387295	140	113
demersal	intermediate	rocky_coral	soft_prey	skirt_shaped	comma	Urotrygonidae	Urobatis_maculatus	-0.203959	-0.139022	0.106264	0.134336	-0.0745995	-0.136256	0.157646	0.144	-1.20527	-0.195825	0.162739	-0.0716884	0.0455358	0.213979	0.0825827	0.467447	107	112
benthic	undulatory	soft_sand	soft_prey	square	intermediate	Potamotrygonidae	Potamotrygon_orbignyi	-0.245676	-0.138741	0.887517	0.169454	-0.146859	-0.327718	0.155123	0.0877	-1.05452	-0.369034	0.367891	-0.342307	-0.162625	-0.134104	-0.214705	0.233004	117	119
benthic	undulatory	rocky_coral	soft_prey	skirt_shaped	intermediate	Dasyatidae	Taeniura_lymma	-0.267752	-0.0406702	0.198479	0.144843	-0.00418325	-0.108274	0.404252	0.35	-0.865897	-0.372179	0.696374	-0.236279	-0.0243337	-0.015018	0.401868	0.566527	112	115
demersal	intermediate	rocky_coral	crustacivory	skirt_shaped	intermediate	Dasyatidae	Neotrygon_kuhlii	-0.203096	0.00418094	0.0768024	-0.0286038	0.0806703	0.0332535	0.202831	0.252	-0.490392	-0.297376	0.488526	-0.111894	0.0732707	0.15611	0.461704	0.612425	105	107
pelagic	oscillatory	open_ocean	soft_prey	skirt_shaped	intermediate	Dasyatidae	Pteroplatytrygon_violacea	0.196022	0.242476	1.17235	0.59128	0.45744	0.188743	1.11214	0.84	0.41984	0.380515	0.29372	0.123263	0.307426	0.450953	0.392042	0.900024	130	122
demersal	intermediate	rocky_coral	crustacivory	square	comma	Dasyatidae	Dasyatis_longa	0.351028	0.398296	0.440115	0.536156	0.337684	0.303694	0.731366	0.723	-0.974517	0.0452275	0.716474	0.208865	0.376092	0.561911	0.457728	0.702778	100	118
demersal	intermediate	rocky_coral	soft_prey	skirt_shaped	comma	Dasyatidae	Himantura_uarnak	0.442112	0.587972	-0.826693	0.550611	0.320066	0.204706	1.15959	0.87	-1.23872	-0.132213	0.846546	-0.241369	0.0115477	0.0634837	0.535695	0.577296	125	117
benthopelagic	oscillatory	soft_sand	molluscivory	square	intermediate	Myliobatidae	Aetomylaeus_nichofii	0.417775	0.463115	0.0315789	-0.284312	0.547296	0.531643	-0.585488	-0.631	-0.891972	0.200869	0.760894	0.170114	0.305017	0.446212	1.02495	0.952995	99	107
benthopelagic	oscillatory	rocky_coral	molluscivory	square	intermediate	Myliobatidae	Myliobatis_californicus	-0.60423	-0.462878	-0.417964	-0.666385	0.158313	0.041272	-1.08096	-1.04	-0.603953	-0.304605	0.050749	-0.0570009	0.179592	0.228904	0.203877	0.67694	106	115
benthopelagic	oscillatory	soft_sand	molluscivory	skirt_shaped	intermediate	Rhinopteridae	Rhinoptera_bonasus	-0.265421	-0.21199	0.558651	-0.220054	-0.0686893	-0.0808778	-0.173089	-0.563	-3.76475	-0.472978	-1.0887	0.0407424	0.26195	0.393885	0.48247	1.03076	131	124
pelagic	oscillatory	open_ocean	soft_prey	square	circle	Mobulidae	Mobula_hypostoma	-1.00742	-0.961113	0.420541	-0.409846	-0.777349	-0.922881	-1.15876	-1.7	-1.03873	-0.959931	-1.42544	-0.0305972	0.213258	0.401533	-0.318702	0.804712	56	111
pelagic	oscillatory	open_ocean	molluscivory	incomplete	comma	Aetobatidae	Aetobatus_narinari	-0.240396	-0.27979	-0.645408	-0.916647	-0.0902609	-0.22738	-1.17336	-1.1	0.443423	-0.163171	-0.868403	-0.407545	-0.223916	-0.127206	0.603161	-0.703396	90	105
benthic	intermediate	soft_sand	soft_prey	skirt_shaped	circle	Gymnuridae	Gymnura_crebripunctata	0.0709663	-0.0290238	-0.608627	0.141231	0.0880427	0.0302699	-0.0261176	-0.0677	-0.672049	0.274099	-0.621471	0.226373	0.330178	0.452173	-0.0845346	0.728253	90	126

## Sheet: Tables 3-5 Loadings
Supplementary Tables 3-5. Loadings for figures 5-7 in the main text. PCA, PhyloPCA, and LDA for lifestyle, habitat and diet.
Standard PCA						PhyloPCA
	PC1	PC2	PC3	PC4			PC1	PC2	PC3	PC4
PDM	-0.366182	0.0427677	-0.0150188	-0.0929116		PDM	0.358415	-0.731064	-0.329224	-0.17423
PDX	-0.366125	-0.0137873	0.00841809	-0.176462		PDX	0.296977	-0.795711	-0.2877	-0.246346
TDW	0.149701	-0.0353166	0.250694	0.73888		TDW	-0.354549	-0.0128776	0.191578	0.621617
HWN	-0.216907	-0.127088	0.453996	0.0979013		HWN	-0.0696439	-0.814708	0.113865	0.386129
NOM	-0.304956	-0.25828	-0.0740935	-0.0618002		NOM	0.091308	-0.755899	-0.514956	-0.0772316
NOX	-0.366815	0.023009	-0.160857	0.0560157		NOX	0.332519	-0.697453	-0.309181	-0.325707
NDMM	-0.0987443	-0.179342	0.540493	-0.147674		NDMM	-0.265482	-0.81828	0.250002	0.281995
NDMX	-0.224489	-0.00160239	0.49494	-0.101134		NDMX	-0.0171614	-0.89367	0.330226	0.185599
ANFM	-0.201735	0.324136	-0.0925461	-0.0206979		ANFM	0.945218	0.099712	-0.154005	0.237191
AAW	-0.293698	0.226195	0.0421771	0.291846		AAW	0.447764	-0.624716	0.00149593	0.0643149
NSTRL	-0.293392	0.123156	0.0376528	0.0133404		NSTRL	0.37073	-0.591269	0.340937	-0.260535
INM	-0.307688	0.0644145	-0.220874	0.385827		INM	0.3993	-0.377495	-0.412658	0.0542433
INW	-0.18077	-0.362705	-0.216328	0.28184		INW	-0.0853495	-0.310122	-0.829685	0.189393
ANF	-0.0331371	-0.469451	-0.0917581	0.0930211		ANF	-0.366511	-0.259489	-0.815896	0.226796
ANL	-0.14935	-0.369948	-0.211326	-0.203285		ANL	-0.18226	-0.447088	-0.547436	-0.413395
ANW	0.104495	-0.465652	0.0431034	0.0406562		ANW	-0.703215	-0.164903	-0.518738	0.226268
LDA	Lifestyle
	LD1	LD2	LD3	LD4
PDM	8.95817	2.14344	4.90987	-3.17063
PDX	-8.92466	-1.91613	-4.9744	3.06947
TDW	-1.21557	0.592615	-0.737563	-0.254827
HWN	-15.8069	0.689516	-1.09033	3.62883
NOM	10.0429	9.18162	3.90907	-4.07241
NOX	-4.24636	5.03006	0.994226	6.89512
NDMM	1.35645	2.04777	-1.46911	1.58469
NDMX	4.41267	-5.0033	4.1012	-3.59011
ANFM	-3.26659	-0.912668	-0.449449	-0.0239243
AAW	-2.75222	-4.00076	-4.79761	1.87291
NSTRL	4.73284	-0.652572	0.411009	-1.30424
INM	12.9279	-0.245104	1.07421	-2.77664
INW	-10.7127	-5.03243	-2.01549	0.601115
ANF	0.840658	4.09058	2.11424	-0.826214
ANL	-6.75675	-4.03266	-3.31371	-0.816854
ANW	3.36933	-2.26275	-0.545672	0.026413
LDA	Habitat
	LD1	LD2	LD3
PDM	0.793022	4.59454	7.83353
PDX	-2.03021	-4.2159	-4.48729
TDW	-1.40616	-0.533489	0.525758
HWN	-10.8478	-1.00493	-0.282683
NOM	-1.35869	4.58981	-0.703825
NOX	-5.89704	4.32194	-1.38678
NDMM	-0.358898	0.456138	0.249627
NDMX	6.28785	0.293362	-0.858549
ANFM	-1.42128	-0.99134	-0.135428
AAW	3.21669	-4.20073	-2.73496
NSTRL	3.73228	0.0806054	-0.424923
INM	6.07759	2.05394	8.11021
INW	0.641266	-5.17637	-11.2767
ANF	-3.38324	2.37879	0.648787
ANL	-1.56418	-4.33408	1.7633
ANW	3.7681	-0.369248	1.56606
LDA	Diet
	LD1	LD2
PDM	7.79036	-6.71924
PDX	-7.5494	7.23138
TDW	0.422626	-0.0174892
HWN	-5.54357	3.0938
NOM	7.60762	-2.3899
NOX	-4.47359	7.59827
NDMM	-4.10555	2.50893
NDMX	4.3368	-5.26196
ANFM	-1.44465	-0.295326
AAW	-0.727112	1.73326
NSTRL	1.09093	-0.375626
INM	1.20635	-9.93075
INW	-1.3433	4.26147
ANF	0.426651	3.97003
ANL	-0.434447	-3.64591
ANW	-0.513902	-2.78294
